# Supplementary material for: Identification of the Staphylococcus aureus endothelial cell surface interactome by proximity labeling
Source: mBio. 2025 Mar 31;16(5):e03654-24. doi: 10.1128/mbio.03654-24 (PMC12077161; doi:10.1128/mbio.03654-24)
Supplement: File S2 — Differentially identified proteins upon host cell treatment. [file mbio.03654-24-s0002.xlsx]

## Sheet: Iono down regulated targets
		Foldchange Ionomycin
regulated in	Gene	Replicate 1	Replicate 2	Replicate 3
3 of 3	ADAM9	-3.518	-1.23375	-2.01525
	NRCAM	-3.32591	-1.69268	-1.94434
	SLC16A3	-1.57936	-1.16272	-0.96776
	ICAM2	-1.12451	-1.23922	-1.18663
	PECAM1	-1.41143	-1.30634	-0.977006
	ENG	-1.5086	-1.53915	-1.3688
	PTK7	-2.55694	-2.47285	-1.52586
	PVRL2	-1.12346	-1.40354	-1.24483
2 of 3	lcl|NC_007793.1_prot_WP_000751267.1_2649 [gene=isaA] [locus_tag=SAUSA300_RS13915] [protein=lytic transglycosylase IsaA] [protein_id=WP_000751267.1] [location=complement(2712055..2712756)] [gbkey=CDS]	-3.00186	-1.51394	-0.853706
	HLA-A	-1.62034	-1.02473	-0.25446
	HLA-C	-1.19364	-1.26932	0.380907
	NOTCH1	-1.21476	-0.953755	-0.913938
	SLC3A2	-0.902291	-1.29225	-1.12599
	ITGA6	-0.819958	-1.08408	-1.73476
	ATP1B1	-1.71467	-1.02236	-0.573233
	ALCAM	-1.34044	-0.987423	-0.532881
	CD44	-1.24399	-0.9898	-0.517466
	PLXNA2	-1.50678	-0.932018	-1.0249
	PSIP1	-1.06126	-4.43935	-0.50763
	FN1	-1.10196	-0.698887	-2.08628
	MET	-2.45092	-1.80955	-0.24195
	MFI2	-1.31901	-0.826753	-1.03912
	ANPEP	-1.21199	-1.14508	-0.48664
	CD46	-1.06574	-1.35393	-0.643701
	ITGB4	-0.67086	-1.10537	-1.54087
	HIST1H1B	-1.47796	0.229278	-2.90337
	VCAM1	-1.2474	-0.709029	-1.85562
	NT5E	-1.63188	-1.03509	-0.564068
	ITGA3	-1.55982	-1.30668	-0.443652
	STOM	-0.961845	-1.30364	-0.0751365
	CDH5	-1.80836	-1.10528	-0.787604
	MYH10	-3.0359	2.64658	-2.21115
	MCAM	-1.18484	-0.971393	-0.604294
	MKI67	-1.02014	-2.15909	-0.887992
	EFNB1	-0.0663773	-1.3871	-1.44263
	PLAUR	-1.52699	-1.06519	-0.454396
	PCDH1	-1.42277	-1.26395	-0.913645
	AHNAK	-1.43483	-0.580703	-1.25382
	ACACA	-1.16642	-1.40234	-0.782678
	NUMA1	-0.686442	-0.966847	-3.10507
	CD109	-1.27066	-1.27255	-0.756239
	MMRN2	-1.90949	-0.846854	-0.974715
	CD93	-1.35303	-1.23756	-0.937214
	F11R	-1.6957	-1.07485	-0.675785

## Sheet: Ami down regulated targets
		Foldchange Amitritpyline
regulated in	Gene	Replicate 1	Replicate 2	Replicate 3
3 of 3	MYH10	-3.71132	-2.49853	-2.81863
2 of 3	lcl|NC_007793.1_prot_WP_000751267.1_2649 [gene=isaA] [locus_tag=SAUSA300_RS13915] [protein=lytic transglycosylase IsaA] [protein_id=WP_000751267.1] [location=complement(2712055..2712756)] [gbkey=CDS]	-1.49996	0.843999	-2.31623
	PVR	-1.14361	1.45137	-1.78604
	IGHA1	-0.280271	-1.20146	-1.34629
	ECE1	-1.18402	0.533082	-1.32804
	ADAM9	-1.57849	0.844581	-1.6183
	NOTCH1	-1.4387	0.526951	-1.72826
	DLAT	-0.959875	0.791318	-1.26237
	ITGA6	-2.63343	0.165981	-1.15132
	CD55	-2.28297	1.11312	-1.83079
	ATP1B1	-1.59475	0.57229	-1.38805
	PTMA	-0.544164	-1.67484	-1.20286
	NRCAM	-1.11022	0.694118	-1.93562
	PCCB	-0.952843	0.0358471	-1.64213
	ALCAM	-1.28056	0.773824	-1.4268
	CD44	-1.13701	1.06186	-1.2686
	MYL12A	-1.18217	-0.285325	-1.17728
	ICAM2	-5.39536	0.855779	-1.33912
	MYO1C	-2.48088	0.32414	-1.25715
	PLXNA2	-3.00864	0.766209	-2.20468
	PSIP1	-1.06179	-3.43976	-0.344874
	FN1	-2.81983	-0.580204	-3.09071
	TFRC	-3.3521	0.388877	-1.10611
	PCCA	-1.14258	0.941955	-1.95577
	MET	-2.10974	0.0355734	-1.48573
	MFI2	-1.89342	0.328847	-1.79306
	ITGA5	-0.971461	0.937329	-1.75647
	TOP1	-2.39501	0.04655	-1.65416
	PC	-1.19427	0.903902	-1.94936
	ANPEP	-1.31906	0.711615	-1.50613
	CD46	-1.33024	1.20972	-1.24612
	PECAM1	-0.969378	0.500013	-1.38949
	HIST1H1B	-4.77079	-3.17398	0.671397
	ITGA2	-2.9876	0.945071	-1.54918
	VCAM1	-0.996461	1.41378	-2.32948
	EIF2S2	-1.45028	-1.11227	-0.440468
	NT5E	-1.39335	0.68882	-1.62995
	ITGA3	-1.20541	0.549294	-1.70363
	EPHA2	-1.22593	1.13006	-1.75652
	CDH5	-2.19756	0.656795	-1.68591
	MYH9	-2.5439	-0.242747	-2.72272
	MCAM	-1.15482	0.522684	-1.19006
	MKI67	-1.00911	-0.524634	-1.2698
	RPS26	-1.07493	0.121782	-1.02175
	TEK	-3.0049	0.910903	-1.14177
	PLAUR	-1.83686	0.785118	-1.31187
	PCDH1	-1.21364	0.918405	-1.93898
	ACACA	-1.68728	1.31692	-2.85235
	PTK7	-2.19851	-0.0735042	-2.21122
	NUMA1	-1.83178	-0.410123	-2.02544
	CD109	-2.79087	0.57878	-1.85983
	SERBP1	-0.984993	-1.77802	-0.32498
	RPL36AL	-1.51368	0.628659	-1.60999
	MCCC1	-1.24732	0.97037	-1.31785
	MMRN2	-1.09618	0.890181	-1.79299
	CD93	-1.08455	0.973489	-1.86806
	F11R	-1.65859	0.618365	-2.8811

## Sheet: bToxin down regulated targets 
		Foldchange beta-Toxin
regulated in	Gene	Replicate 1	Replicate 2	Replicate 3
3 of 3	NOTCH1	-1.08572	-1.02586	-1.18816
	CD55	-4.78334	-1.50629	-1.43024
	NRCAM	-2.74337	-2.51677	-3.02032
	MFI2	-1.39553	-1.49213	-1.18719
	NT5E	-2.64352	-1.65984	-1.14772
	PTK7	-1.45254	-2.66217	-1.78391
2 of 3	CTNNB1	-1.2387	-1.19996	-0.149556
	PTMA	-0.844497	-1.39546	-1.00668
	MYO1C	-1.701	-0.0840762	-0.990055
	FN1	-1.55546	-0.797524	-1.31689
	MET	-1.53844	-2.0756	-0.23369
	LAMC1	-0.986663	-0.622475	-1.36095
	ANPEP	-2.41663	-1.19273	-0.899612
	PLAUR	-2.36366	-1.13436	-0.500287
	PKP1	-1.02126	-1.42473	-0.212474
	CD109	-1.92496	-1.21509	-0.672951
	PVRL2	-1.3065	-1.06792	0.0478582
	CD93	-0.757929	-1.14068	-1.09845

## Sheet: down regulated in all condition
			Foldchange beta-Toxin			Foldchange Ionomycin			Foldchange Amitriptyline
regulated in		Gene	Replicate 1	Replicate 2	Replicate 3	Replicate 1	Replicate 2	Replicate 3	Replicate 1	Replicate 2	Replicate 3	annotation
8 of 9	1	NRCAM	-2.74337	-2.51677	-3.02032	-3.32591	-1.69268	-1.94434	-1.11022	0.694118	-1.93562	Neuronal cell adhesion molecule; Cell adhesion protein that is required for normal responses to cell-cell contacts in brain and in the peripheral nervous system. Plays a role in neurite outgrowth in response to contactin binding. Plays a role in mediating cell-cell contacts between Schwann cells and axons. Plays a role in the formation and maintenance of the nodes of Ranvier on myelinated axons. …
	2	PTK7	-1.45254	-2.66217	-1.78391	-2.55694	-2.47285	-1.52586	-2.19851	-0.0735042	-2.21122	Inactive tyrosine-protein kinase 7; Inactive tyrosine kinase involved in Wnt signaling pathway. Component of both the non-canonical (also known as the Wnt/planar cell polarity signaling) and the canonical Wnt signaling pathway. Functions in cell adhesion, cell migration, cell polarity, proliferation, actin cytoskeleton reorganization and apoptosis. Has a role in embryogenesis, epithelial tissue o…
7 of 9	3	NOTCH1	-1.08572	-1.02586	-1.18816	-1.21476	-0.953755	-0.913938	-1.4387	0.526951	-1.72826	Neurogenic locus notch homolog protein 1; Functions as a receptor for membrane-bound ligands Jagged1, Jagged2 and Delta1 to regulate cell-fate determination. Upon ligand activation through the released notch intracellular domain (NICD) it forms a transcriptional activator complex with RBPJ/RBPSUH and activates genes of the enhancer of split locus. Affects the implementation of differentiation, pr…
	4	MFI2	-1.39553	-1.49213	-1.18719	-1.31901	-0.826753	-1.03912	-1.89342	0.328847	-1.79306	Melanoma-associated antigen p97; Melanotransferrin; Involved in iron cellular uptake. Seems to be internalized and then recycled back to the cell membrane. Binds a single atom of iron per subunit. Could also bind zinc
	5	NT5E	-2.64352	-1.65984	-1.14772	-1.63188	-1.03509	-0.564068	-1.39335	0.68882	-1.62995	5'-nucleotidase; Hydrolyzes extracellular nucleotides into membrane permeable nucleosides. Exhibits AMP-, NAD-, and NMN-nucleosidase activities; Belongs to the 5'-nucleotidase family
6 of 9	6	FN1	-1.55546	-0.797524	-1.31689	-1.10196	-0.698887	-2.08628	-2.81983	-0.580204	-3.09071	Fibronectin 1; Fibronectin type III domain containing; Endogenous ligands
	7	MET	-1.53844	-2.0756	-0.23369	-2.45092	-1.80955	-0.24195	-2.10974	0.0355734	-1.48573	Hepatocyte growth factor receptor; Receptor tyrosine kinase that transduces signals from the extracellular matrix into the cytoplasm by binding to hepatocyte growth factor/HGF ligand. Regulates many physiological processes including proliferation, scattering, morphogenesis and survival. Ligand binding at the cell surface induces autophosphorylation of MET on its intracellular domain that provides…
	8	ANPEP	-2.41663	-1.19273	-0.899612	-1.21199	-1.14508	-0.48664	-1.31906	0.711615	-1.50613	Alanyl aminopeptidase, membrane; Aminopeptidase N; Broad specificity aminopeptidase which plays a role in the final digestion of peptides generated from hydrolysis of proteins by gastric and pancreatic proteases. Also involved in the processing of various peptides including peptide hormones, such as angiotensin III and IV, neuropeptides, and chemokines. May also be involved the cleavage of peptid…
	9	PLAUR	-2.36366	-1.13436	-0.500287	-1.52699	-1.06519	-0.454396	-1.83686	0.785118	-1.31187	Urokinase plasminogen activator surface receptor; Acts as a receptor for urokinase plasminogen activator. Plays a role in localizing and promoting plasmin formation. Mediates the proteolysis-independent signal transduction activation effects of U-PA. It is subject to negative-feedback regulation by U-PA which cleaves it into an inactive form; CD molecules
	10	CD109	-1.92496	-1.21509	-0.672951	-1.27066	-1.27255	-0.756239	-2.79087	0.57878	-1.85983	CD109 antigen; Modulates negatively TGFB1 signaling in keratinocytes; Belongs to the protease inhibitor I39 (alpha-2- macroglobulin) family
	11	CD93	-0.757929	-1.14068	-1.09845	-1.35303	-1.23756	-0.937214	-1.08455	0.973489	-1.86806	Complement component C1q receptor; Receptor (or element of a larger receptor complex) for C1q, mannose-binding lectin (MBL2) and pulmonary surfactant protein A (SPA). May mediate the enhancement of phagocytosis in monocytes and macrophages upon interaction with soluble defense collagens. May play a role in intercellular adhesion; C-type lectin domain containing

## Sheet: down regulated in 6 of 9 repl.
			Foldchange beta-Toxin			Foldchange Ionomycin			Foldchange Amitriptyline
regulated in		Gene	Replicate 1	Replicate 2	Replicate 3	Replicate 1	Replicate 2	Replicate 3	Replicate 1	Replicate 2	Replicate 3	annotation
8 of 9	1	NRCAM	-2.74337	-2.51677	-3.02032	-3.32591	-1.69268	-1.94434	-1.11022	0.694118	-1.93562	Neuronal cell adhesion molecule; Cell adhesion protein that is required for normal responses to cell-cell contacts in brain and in the peripheral nervous system. Plays a role in neurite outgrowth in response to contactin binding. Plays a role in mediating cell-cell contacts between Schwann cells and axons. Plays a role in the formation and maintenance of the nodes of Ranvier on myelinated axons. …
	2	PTK7	-1.45254	-2.66217	-1.78391	-2.55694	-2.47285	-1.52586	-2.19851	-0.0735042	-2.21122	Inactive tyrosine-protein kinase 7; Inactive tyrosine kinase involved in Wnt signaling pathway. Component of both the non-canonical (also known as the Wnt/planar cell polarity signaling) and the canonical Wnt signaling pathway. Functions in cell adhesion, cell migration, cell polarity, proliferation, actin cytoskeleton reorganization and apoptosis. Has a role in embryogenesis, epithelial tissue o…
7 of 9	3	NOTCH1	-1.08572	-1.02586	-1.18816	-1.21476	-0.953755	-0.913938	-1.4387	0.526951	-1.72826	Neurogenic locus notch homolog protein 1; Functions as a receptor for membrane-bound ligands Jagged1, Jagged2 and Delta1 to regulate cell-fate determination. Upon ligand activation through the released notch intracellular domain (NICD) it forms a transcriptional activator complex with RBPJ/RBPSUH and activates genes of the enhancer of split locus. Affects the implementation of differentiation, pr…
	4	MFI2	-1.39553	-1.49213	-1.18719	-1.31901	-0.826753	-1.03912	-1.89342	0.328847	-1.79306	Melanoma-associated antigen p97; Melanotransferrin; Involved in iron cellular uptake. Seems to be internalized and then recycled back to the cell membrane. Binds a single atom of iron per subunit. Could also bind zinc
	5	NT5E	-2.64352	-1.65984	-1.14772	-1.63188	-1.03509	-0.564068	-1.39335	0.68882	-1.62995	5'-nucleotidase; Hydrolyzes extracellular nucleotides into membrane permeable nucleosides. Exhibits AMP-, NAD-, and NMN-nucleosidase activities; Belongs to the 5'-nucleotidase family
6 of 9	6	ADAM9	-0.701733	-0.445675	-1.77267	-3.518	-1.23375	-2.01525	-1.57849	0.844581	-1.6183	Disintegrin and metalloproteinase domain-containing protein 9; Cleaves and releases a number of molecules with important roles in tumorigenesis and angiogenesis, such as TEK, KDR, EPHB4, CD40, VCAM1 and CDH5. May mediate cell-cell, cell- matrix interactions and regulate the motility of cells via interactions with integrins; ADAM metallopeptidase domain containing
	7	CD55	-4.78334	-1.50629	-1.43024	-1.55117	-0.838604	-0.866638	-2.28297	1.11312	-1.83079	Complement decay-accelerating factor; This protein recognizes C4b and C3b fragments that condense with cell-surface hydroxyl or amino groups when nascent C4b and C3b are locally generated during C4 and c3 activation. Interaction of daf with cell-associated C4b and C3b polypeptides interferes with their ability to catalyze the conversion of C2 and factor B to enzymatically active C2a and Bb and th…
	8	ICAM2	-1.57519	-0.620945	-0.562434	-1.12451	-1.23922	-1.18663	-5.39536	0.855779	-1.33912	Intercellular adhesion molecule 2; ICAM proteins are ligands for the leukocyte adhesion protein LFA-1 (integrin alpha-L/beta-2). ICAM2 may play a role in lymphocyte recirculation by blocking LFA-1-dependent cell adhesion. It mediates adhesive interactions important for antigen- specific immune response, NK-cell mediated clearance, lymphocyte recirculation, and other cellular interactions importan…
	9	FN1	-1.55546	-0.797524	-1.31689	-1.10196	-0.698887	-2.08628	-2.81983	-0.580204	-3.09071	Fibronectin 1; Fibronectin type III domain containing; Endogenous ligands
	10	MET	-1.53844	-2.0756	-0.23369	-2.45092	-1.80955	-0.24195	-2.10974	0.0355734	-1.48573	Hepatocyte growth factor receptor; Receptor tyrosine kinase that transduces signals from the extracellular matrix into the cytoplasm by binding to hepatocyte growth factor/HGF ligand. Regulates many physiological processes including proliferation, scattering, morphogenesis and survival. Ligand binding at the cell surface induces autophosphorylation of MET on its intracellular domain that provides…
	11	ANPEP	-2.41663	-1.19273	-0.899612	-1.21199	-1.14508	-0.48664	-1.31906	0.711615	-1.50613	Alanyl aminopeptidase, membrane; Aminopeptidase N; Broad specificity aminopeptidase which plays a role in the final digestion of peptides generated from hydrolysis of proteins by gastric and pancreatic proteases. Also involved in the processing of various peptides including peptide hormones, such as angiotensin III and IV, neuropeptides, and chemokines. May also be involved the cleavage of peptid…
	12	MYH10	-2.27795	0.120428	-0.447581	-3.0359	2.64658	-2.21115	-3.71132	-2.49853	-2.81863	Myosin heavy chain 9/10/11/14; Myosin-10; Cellular myosin that appears to play a role in cytokinesis, cell shape, and specialized functions such as secretion and capping. Involved with LARP6 in the stabilization of type I collagen mRNAs for CO1A1 and CO1A2. During cell spreading, plays an important role in cytoskeleton reorganization, focal contacts formation (in the central part but not the marg…
	13	PLAUR	-2.36366	-1.13436	-0.500287	-1.52699	-1.06519	-0.454396	-1.83686	0.785118	-1.31187	Urokinase plasminogen activator surface receptor; Acts as a receptor for urokinase plasminogen activator. Plays a role in localizing and promoting plasmin formation. Mediates the proteolysis-independent signal transduction activation effects of U-PA. It is subject to negative-feedback regulation by U-PA which cleaves it into an inactive form; CD molecules
	14	CD109	-1.92496	-1.21509	-0.672951	-1.27066	-1.27255	-0.756239	-2.79087	0.57878	-1.85983	CD109 antigen; Modulates negatively TGFB1 signaling in keratinocytes; Belongs to the protease inhibitor I39 (alpha-2- macroglobulin) family
	15	PVRL2	-1.3065	-1.06792	0.0478582	-1.12346	-1.40354	-1.24483	-0.892671	0.84332	-1.5962	Nectin-2; Modulator of T-cell signaling. Can be either a costimulator of T-cell function, or a coinhibitor, depending on the receptor it binds to. Upon binding to CD226, stimulates T-cell proliferation and cytokine production, including that of IL2, IL5, IL10, IL13, and IFNG. Upon interaction with PVRIG, inhibits T-cell proliferation. These interactions are competitive. Probable cell adhesion pro…
	16	CD93	-0.757929	-1.14068	-1.09845	-1.35303	-1.23756	-0.937214	-1.08455	0.973489	-1.86806	Complement component C1q receptor; Receptor (or element of a larger receptor complex) for C1q, mannose-binding lectin (MBL2) and pulmonary surfactant protein A (SPA). May mediate the enhancement of phagocytosis in monocytes and macrophages upon interaction with soluble defense collagens. May play a role in intercellular adhesion; C-type lectin domain containing
